# Supplementary material for: Enterprise negotiation and communication management system under the guidance of the Internet of Things
Source: PLoS One. 2023 Apr 25;18(4):e0284891. doi: 10.1371/journal.pone.0284891 (PMC10129010; doi:10.1371/journal.pone.0284891)
Supplement: S1 Data — (ZIP) [file pone.0284891.s001.zip]

Archive with 11 entries (10 files):
- data/
- data/Figure 1.pptx
- data/Figure 10.xlsx
- data/Figure 2.pptx
- data/Figure 3.pptx
- data/Figure 4.pptx
- data/Figure 5.pptx
- data/Figure 6.pptx
- data/Figure 7.pptx
- data/Figure 8.xlsx
- data/Figure 9.xlsx
