# Supplementary material for: Enterprise negotiation and communication management system under the guidance of the Internet of Things
Source: PLoS One. 2023 Apr 25;18(4):e0284891. doi: 10.1371/journal.pone.0284891 (PMC10129010; doi:10.1371/journal.pone.0284891)
Supplement: S1 Data — (ZIP) [file pone.0284891.s001.zip › data/Figure 10.xlsx]

## Sheet: Sheet1
									Traditional Bayes-the number of negotiations in learning	Traditional Bayes-the number of negotiations without learning	Improved Bayes-negotiation times in learning	Improved Bayes-the number of negotiations without learning
								15	13	18	12	13
								30	25	29	23	26
								50	34	48	29	43
								100	67	94	43	85
