# Supplementary material for: Enterprise negotiation and communication management system under the guidance of the Internet of Things
Source: PLoS One. 2023 Apr 25;18(4):e0284891. doi: 10.1371/journal.pone.0284891 (PMC10129010; doi:10.1371/journal.pone.0284891)
Supplement: S1 Data — (ZIP) [file pone.0284891.s001.zip › data/Figure 8.xlsx]

## Sheet: Sheet1
								Number of negotiation rounds	Transaction price
							Enterprise Adventure of Member-Enterprise Adventure of Leader	25	97.4
							Member Conservatism-Enterprise Adventure of the Leader	23	91.9
							Enterprise Risk-taking-Leader Enterprise Conservative	23	99.3
							Member conservative-leader enterprise	11	96.2
