# Supplementary material for: Enterprise negotiation and communication management system under the guidance of the Internet of Things
Source: PLoS One. 2023 Apr 25;18(4):e0284891. doi: 10.1371/journal.pone.0284891 (PMC10129010; doi:10.1371/journal.pone.0284891)
Supplement: S1 Data — (ZIP) [file pone.0284891.s001.zip › data/Figure 9.xlsx]

## Sheet: Sheet1
								Learning-negotiation rounds	Learning-closing price	No-negotiation rounds	No-the closing price
							15	12	91.6	13	91.4
							30	23	91.9	26	91.4
							50	29	93.6	43	91.5
							100	43	95.3	85	91.6
